# Supplementary material for: Extraction and Biological Activity of Lignanoids from Magnolia officinalis Rehder & E.H.Wilson Residual Waste Biomass Using Deep Eutectic Solvents
Source: Molecules. 2024 May 16;29(10):2352. doi: 10.3390/molecules29102352 (PMC11124428; doi:10.3390/molecules29102352)
Supplement: Supplementary file 1 [file molecules-29-02352-s001.zip]

Archive with 1 entries (1 files):
- molecules-2985580-supplementary.pdf
